# Supplementary material for: Melatonin Regulates Lipid Metabolism in Porcine Cumulus–Oocyte Complexes via the Melatonin Receptor 2
Source: Antioxidants (Basel). 2022 Mar 31;11(4):687. doi: 10.3390/antiox11040687 (PMC9027243; doi:10.3390/antiox11040687)
Supplement: Supplementary file 1 [file antioxidants-11-00687-s001.zip]

Archive with 1 entries (1 files):
- antioxidants-1596069-supplementary.pdf
